# Supplementary material for: Fatigue Monitoring Through Wearables: A State-of-the-Art Review
Source: Front Physiol. 2021 Dec 15;12:790292. doi: 10.3389/fphys.2021.790292 (PMC8715033; doi:10.3389/fphys.2021.790292)
Supplement: Supplementary file 1 [file Data_Sheet_1.xlsx]

## Sheet: Search Strategy
The Scopus search was conducted in two steps. In the initial search, articles that have the term ‘fatigue’ in the title were considered. A second search was then conducted including other fatigue-related terms, namely ‘drowsiness’, ‘vigilance’, and ‘alertness’. PubMed database was searched in a single step, employing all the above-mentioned terms. Furthermore, ‘wearable’ was used as a search term…
Search Query Scopus
First step: ( TITLE ( fatigue ) ) AND ( wearable ) AND ( LIMIT-TO ( PUBYEAR , 2021 ) OR LIMIT-TO ( PUBYEAR , 2020 ) OR LIMIT-TO ( PUBYEAR , 2019 ) OR LIMIT-TO ( PUBYEAR , 2018 ) OR LIMIT-TO ( PUBYEAR , 2017 ) OR LIMIT-TO ( PUBYEAR , 2016 ) OR LIMIT-TO ( PUBYEAR , 2015 ) ) AND ( LIMIT-TO ( LANGUAGE , "English" ) )
Second step: ( ( TITLE ( drowsiness ) OR TITLE ( vigilance ) OR TITLE ( alertness ) ) AND NOT TITLE ( fatigue ) ) AND ( wearable ) AND ( LIMIT-TO ( PUBYEAR , 2020 ) OR LIMIT-TO ( PUBYEAR , 2019 ) OR LIMIT-TO ( PUBYEAR , 2018 ) OR LIMIT-TO ( PUBYEAR , 2017 ) OR LIMIT-TO ( PUBYEAR , 2016 ) OR LIMIT-TO ( PUBYEAR , 2015 ) )
Search Query Pubmed
((fatigue[Title]) OR (drowsiness[Title]) OR (alertness[Title]) OR (vigilance[Title])) AND (wearable)

## Sheet: Supplementary Table 1
Supplementary Table 1. Risk of bias assessment tool: ratinale, description of the included domains and rating criteria.
Key Domain	Risk factor	Rationale	Considered aspects	Risk of bias		Notes	References (doi)
Fatigue inducement	Fatigue was not induced	The development of an objective measure of fatigue based on sample data implies that at least part of these data are collected while individuals are in a fatigued state. This can only be ensured when a specific task is used to induce fatigue.	Use of fatigue inducing task	Low	Fatigue inducing task acknowledge as such		-
				Unclear	Simulate signs of fatigue / lack of information
				High	No task is used to induce fatigue
Validity of Reference	Biased reference measure of fatigue	To identify the occurrence of fatigue, a reliable reference fatigue measure must be employed.	Use of at least one validated subjective or objective reference measure of fatigue	Low	At least 1 validated subjective scale or objective fatigue measure		https://doi.org/10.1007/s10462-004-0751-8
				Unclear	Lack of information regarding reference measure or its validation
				High	No reference measure of fatigue / no validated measure of fatigue
Balanced dataset	# samples in non-fatigued state >> # samples in fatigued state	Several modelling approaches assume that samples are evenly distributed among the different classes. Thus, when an imbalanced or skewed dataset is used to construct a model based on such approaches, the resultant model will be biased. This is the case for machine learning algorithms, a popular approach for modelling fatigue .	Use of strategies to compensate class imbalances in the data used for model construction	Low	Balanced training dataset (50/50 or 60/40 distribution)	Only applicable to articles proposing learning algorithms	https://doi.org/10.1145/2907070
				Unclear	Lack of information
				High	Imbalanced training dataset (i.e. ratio more extreme than 60/40)
Cross-validation	Overfitting or overestimation of model performance	In this domain, the use of cross-validation is also central to obtain an unbiased estimate of model performance. Consequently, the information about data distribution and cross-validation were also taken into consideration in the risk of bias assessment.	Use of cross-validation strategies	Low	Use	Only applicable to articles proposing learning algorithms	https://doi.org/10.1186/1471-2105-7-91
				Unclear	Hold-out validation / lack of information		https://doi.org/10.1214/09-SS054
				High	Not use
Validity of outcomes data	Unreliable input data	Correct inference from a given sample dataset strongly depends on data quality, especially when using learning algorithms . Hence, it is important to establish the validity of proposed wearable systems before considering their use for fatigue quantification. In the scope of this review, a device was considered valid if at least a one validation study has been published in a peer-review journal, n…	Sensors and devices validation	Low	At least 1 vality study published in a peer-reviewed journal, not exclusively reported by the vendor/developer, and including at least 8 participants		https://doi.org/10.1016/j.jval.2017.09.012
				Unclear	Validity study published in a peer-reviewed journal and reported by vendor/developer, or including less than 8 participants		https://doi.org/10.1109/TITB.2012.2188536
				High	No journal paper/journal article concludes the system is not valid
Signal Quality Assessment	Unreliable input data	Noise and artefacts arising from several sources have also an influence on data quality. This aspect is of crucial importance for wearable devices due to their well-known susceptibility to motion artefacts. Most of wearable devices have degraded signal quality in the presence of activity. For this reason, it is important to assess the quality of the acquired signal and proceed to the removal or c…	Use of strategies to identify and remove/correct low quality data segments	Low	Manual or automatic identification of noisy signal segments; sophisticated noise removal algorithms and signal reconstruction techniques		https://doi.org/10.1007/s10462-004-0751-8
				Unclear	Lack of information
				High	No signal quality assessment / use of simple filtering
Number of participants	Limited generalizability	Considering the existing intra- and inter-subject variability in individuals’ response to fatigue, the sample selected for model or metric development must be a good representative of the target population. Otherwise, the developed model or metric will be of limited generalizability. We have set the minimum acceptable number of participants in a study to 8 subjects.	Number of study participants	Low	At least 8 study participants		https://doi.org/10.2174/1875399X01710010052
				Unclear	Lack of information		https://doi.org/10.1016/j.forsciint.2016.02.043
				High			Van Dongen, H. P. A., Maislin, G., and Dinges, D. F. (2004). Dealing with inter-individual differences in the temporal dynamics of fatigue and performance: importance and techniques. Aviat. Space. Environ. Med. 75, A147-54.
Rating	Criteria
1	Low risk of bias for all key domains
2	Low or unclear risk of bias for all key domains
3	High risk of bias for one or more key domains

## Sheet: Supplementary Table 2
Supplementary Table 2. List of articles investigating the validity of wearable systems used in the studies included in this literature review. The validation studies of the wearables proposed in the included articles were searched on Scopus and Google Scholar databases, using the following search terms: device name, ‘validation’, ‘validity’, ‘comparison’ and ‘quality’.
Device	Validation Studies (doi)	Summary
Emotiv Epoc+	https://doi.org/10.7717/peerj.38	:. Validity for auditory event-related potential research; generally systems' performance is similar to reference when the quality of the acquired data is good; concerns regarding data quality (reduced stability)
	https://doi.org/10.1016/j.jneumeth.2015.05.025	:: Validity for face-sensitive event-related potentials
	https://doi.org/10.7717/peerj.907	:. Validity for auditory event-related potential research in children
Emotic Epoc Flex	https://doi.org/10.7717/peerj.9713	:. Validity for EEG and event-related potential research; some concerns regarding robust against motion artifacts
Polar		list of validation studies in https://www.polar.com/en/science/research-library?index_search#first
H7	https://doi.org/10.1123/ijspp.2016-0668	:. Validation while subjects were resting for 5 min (Polar H7 has been used as criterion in several validation studies of other devices); no acess
	https://doi.org/10.1249/MSS.0000000000001471	:. Validation for HR monitoring during activity and resistance exercise
CR800X	-	No information is available about on that model
A370	https://doi.org/10.2196/14120	:. Valid for HR monitoring in rest and during activity, in laboratory and free living settings; validated against Polar H10
Delsys	https://doi.org/10.1088/1741-2560/11/2/026007	:. Validation of the system and EMG decomposition algorithm; comparison with intramuscular EMG
		More studies in https://www.delsys.com/publications/legacy-demg/
Xsens	https://doi.org/10.3390/s19081885	:. Valid for shoulder movement assessment (MVN Awinda system, Xsens)
	https://doi.org/10.1088/0967-3334/34/8/N63	:. Validation for lower limb joint angular kinematics
Shimmer
Gyroscope	https://doi.org/10.1109/IEMBS.2009.5335140	:. Valid for temporal gait analysis; only one participant ( gyrosocope)
	https://doi.org/10.1016/j.gaitpost.2009.08.039	:. Valid for gait analysis; use of gyroscope data
IMU	https://doi.org/10.3390/s20154090	:. Valid for gait analysis (5 participants)
ECG, EMG, GSR	https://doi.org/10.1109/IEMBS.2010.5627535	:. Valid for ECG, EMG and GSR monitoring (conference paper)
ECG	https://doi.org/10.1109/JSEN.2010.2045498	:. Validated to acquire ambulatory ECG from resting and nonresting human subjects; single subject (not exclusively by manufacturer)
EMG	https://doi.org/10.3389/fphys.2020.606287	:. Valid when used in combination with mDurance system
Noitom Perception Neuron	https://doi.org/10.1016/j.measurement.2019.107024	:. Valid for upper body motion analysis
Empatica E4	https://www.empatica.com/research/e4/	CE-medical certified, not cleared by FDA as a medical device
	https://doi.org/10.1111/psyp.13441	accuracy reduction caused by motion and stress
MUSE	https://doi.org/10.3389/fnins.2017.00109	:. Valid for event-related brain potential (ERP) research (data acquisition was not simultaneous, comparison between 2 different groups)
	https://doi.org/10.3389/fnhum.2017.00398	:. Acceptable validity, but low reliability, susceptible to artifacts (only 5 subjects)
Pupil-labs eye tracker	https://doi.org/10.1145/2638728.2641695	Conference paper that introduces the system (by manufacturer)
	https://doi.org/10.7717/peerj.7086	:. The system is valid, but of limited accuracy for blink classification; the calibration is not stable/robust
	https://doi.org/10.3758/s13428-019-01307-0	:. The system is precise, but not robust against slippage/glass movement
Microsoft Band 2	https://doi.org/10.23919/CISTI.2017.7976034	:. Valid for HR monitoring, limited validity in active phases; only 3 individuals (conference paper)
	https://doi.org/10.1109/BSN.2016.7516272	:. Valid for heart rate and activity monitoring, low validity when there is physical activity (reference Shimmer ECG) (conference paper)
	https://doi.org/10.1089/tmj.2017.0264	:. Valis for step counting, when participants walked with velocities corresponding to a brisk walk
Microsoft Band (version 1)	https://doi.org/10.3390/jpm7020003	:. Valid for heart rate measurement; higher measurement error when subjects were walking
	https://doi.org/10.1089/g4h.2018.0087	:. Valid for heart rate monitoring; compared to Polar H7
	https://doi.org/10.1177%2F2055207618770322	:. Valid for heart rate monitoring
Basis Peak (version 1)	https://doi.org/10.3390/jpm7020003	:. Valid for heart rate measurement; higher measurement error when subjects were walking
	https://doi.org/10.1109/EMBC.2015.7318499	:. Preliminary study; single subject (conference paper)
	https://pubmed.ncbi.nlm.nih.gov/27803634/	:. Valid for heart rate measurement; decline inaccuracy with increasing physical effort
BioNomadix (MP150)	https://www.biopac.com/wp-content/uploads/BioNomadix-Series.pdf	FCC and CE-marked device (for research applications only)
		BioNomadix is considered valid and accurate and has even been used as gold standard
Garmin Vivofit	https://doi.org/10.2196/18694	:. Validity for activity and heart rate monitoring (of different model of Garmin)
Mindo-4 Jellyfish	https://doi.org/10.3389/fphys.2018.00098	:. Validity for EEG monitoring: SNR<0; reduced signal quality; author did not consider this device valid
TicWatch	https://doi.org/10.1109/JSEN.2020.2979191	:. Validation study for heart rate (PPG) monitoring: concerns regarding motion artifacts: valid for monitoring in sedentary conditios, but low accuracy in presence of motion artifacts
Head-Mounted Eye Tracker SMI-HED	-	No article was found
Biofeedback 2000 x-pert system	https://www.schuhfried.com/biofeedback/	Registered with FDA
MindWave	https://doi.org/10.3389/fnhum.2017.00398	:. Validation for EEG monitoring: the system perform reasonably well (only 5 subjects)
LG G Watch	-	No article was found
MYO Armband	https://dx.doi.org/10.3390%2Fs20185264	:. Device provides good quality and reliable data
Samsung Gear Live	-	No article was found
Huawei Watch 2	https://doi.org/10.2196/10972	:. Valid for step counting in a naturalistic situation; limited accuracy when providing real-time feedback and for moderate to vigorous physical activity
JINS MEME	https://doi.org/10.14236/ewic/HCI2018.6	:. Comparable to gold standar for EOG signal acquisition (6 participants; conference paper)
	https://doi.org/10.1109/EMBC.2015.7318844	:. Introductory paper
Legend Risk of bias validity of outcomes
	Low risk of bias
	Unclear of bias
	High risk of bias

## Sheet: Supplementary Table 3
Supplementary Table 3. List of articles investigating the validity of the reference measures used in the studies included in this literature review.
Fatigue Measure	Validation Studies / Scientific basis (doi)	Notes
Reaction time	https://doi.org/10.1113/expphysiol.1909.sp000040	Study showing the relation between fatigue and reaction time
PERcentage of Eyes CLOSure (PERCLOS)	https://rosap.ntl.bts.gov/view/dot/2518	Technical report showing the of PERCLOS to detect drowsiness; the validity and reliability of the device used to measure PERCLOS must be establish a priori
Performance	https://doi.org/10.1097/00000542-199011000-00030	Fatigue causes performance decrement, it is part of fatigue definition
	https://doi.org/10.1111/cogs.12489
Chalder Fatigue Scale	https://doi.org/10.1080/10508414.2017.1329627
Karolinska Sleepiness Scale	https://doi.org/10.1080/10508414.2017.1329628
Stanford Sleepiness Scale	https://doi.org/10.1080/10508414.2017.1329629
NASA Task Load Index	https://doi.org/10.1016/S0166-4115(08)62386-9	Validated workload scale (6 participants)
Borg's RPE	https://doi.org/10.1249/00005768-198205000-00012	Validated workload scale, used to meaure perceived fatigue
	https://doi.org/10.1097/00000542-199011000-00030	Fatigue is strongly associated with workload
Weinbeer scale	https://www.semanticscholar.org/paper/Highly-automated-driving%3A-How-to-get-the-driver-and-Weinbeer-Muhr/bd0d81c9fb55b80a81225a71ea55b02a70c653f2	Developed based on the Wierwille scale; no validation available
Wierwille scale	https://doi.org/10.1016/0001-4575(94)90019-1	There is indication of validiy, however it has not been established
	https://rosap.ntl.bts.gov/view/dot/2518	Technical report showing its validity when compared to PVT
	https://doi.org/10.1080/00140130701817062	see also Vöhringer-Kuhnt, T., et al., 2004. Wierwille’s method of driver drowsiness evaluation revisited. Paper presented at the 3rd International conference on Traffic and Transport Psychology, 5–9 September, Nottingham, UK.
Oxford Sleep Resistance Test	https://doi.org/10.1111/j.1365-2869.2004.00417.x	Valid and realibale to measure daytime sleepiness
Gradient of the Dimitrov spectral index	https://doi.org/10.1249/01.mss.0000233794.31659.6d	Valid as compared to MVC and other EMG-based metric
Mackworth Clock Test	https://doi.org/10.1111/cogs.12489
EEG-vigilance stage model	https://doi.org/10.1016/j.neuroimage.2008.11.014
	https://doi.org/10.1007/s00406-007-0765-8
American Academy of Sleep Medicine Criteria	https://aasm.org/clinical-resources/scoring-manual/	Reference in Polysomnography analysis
Risk of bias validity of reference
	Low risk of bias
	Unclear of bias
	High risk of bias

## Sheet: Supplementary Table 4
Supplementary Table 4. Risk of bias assessment of the reviewed literature. Fatigue measures and data acquisition systems used.
Category	# Article	Fatigue inducement	Validity of Reference		Balanced Dataset	Cross-validation	Validity of Outcomes Data		Signal Quality Assessment	Number of Participants		Risk of Bias
Mental Fatigue				Fatigue measure				Data acquisition system
	1	Yes	1 Subjective + 1 Objective	Subjective self-report questionnaires; reaction time test	Nan	Hold-out	No	Multimodal epidermal electronic system (devised by researchers)	No	3		High
	2	Yes	2 Valid Subjective + 1 Objective	SSS; NASA-TLX; Task performance	Nan	Yes	Yes	Pupil-labs eye tracker	*Lack of detailed information	6		High
	3	Yes	1 Valid Subjective	NASA-TLX	N/A	N/A	Yes	Emotiv (Epoc model)	*Lack of detailed information	10		Unclear
	4	Daily activity	1 Valid Subjective	The Chalder Fatigue scale	Yes	No	No	Microsoft Band2	No	6		High
	5	No	1 Subjective	Likert scale	Nan	No	No	Prototype circuit board (devised by researchers)	No	10		High
	6	Yes	1 Valid Subjective	The Chalder Fatigue Scale	Yes	Yes	No	LaPatch (devised by researchers)	No	29		High
	7	Experimental protocol	No	-	No	Yes	No	Wrist-worn device (devised by researchers)	Yes	28		High
	8	Daily activity	1 Objective	Heart rate variability based metric	Nan	Yes	1 valid + 1 non-valid	Polar H7 heart rate sensor strap; PEAK Fitness and Sleep Tracker Watch	No	6		High
Vigilance Decrement
	9	Yes	1 Objective	Performance on Mackworth Clock Test	N/A	N/A	Yes	Emotiv Epoc+	Yes	10		Low
	10	Yes	1 Valid Subjective + 1 Objective	NASA-TLX; EEG-vigilance stage model	N/A	N/A	Yes	Emotiv Epoc+	Yes	10		Low
	11	Yes	1 Objective	EEG-based ration	N/A	N/A	Yes	Emotiv Epoc+	Yes	10		Unclear
Drowsiness
	7	Yes	Observation	Wierwille scale	No	Yes	No	Wrist-worn device (devised by researchers)	Yes	28		High
	12	Yes	1 Objective	Reaction time	Nan	Yes	No	Mindo-4 device	No	15		High
	13	Yes	1 Valid Subjective + Observation	KSS; video of drivers' facial expression	Yes	No	No	TicWatch	No	10		High
	14	Yes	1 Valid Subjective	KSS	Yes	Yes	Yes	Muse™ headband	Yes	29		Low
	15	Yes	Observation	Subjective score of driver's face video (3 scorers)	No	No	No	TicWatch	No	10		High
	16	Yes	1 Objective (lack details)	Real fatigue probability calculated based on Heart rate test and subjective evaluation	N/A	N/A	No	Head-Mounted Eye Tracker SMI-HED	No	20		High
	17	Yes	Observation	Investigator's observation	Yes	Yes	No	Brain-computer interface hardware system (devised by researchers)	Yes	10		High
	18	Yes	1 Valid Subjective	KSS	N/A	N/A	Yes	Biofeedback 2000 x-pert system	No	12		High
	19	No	1 Valid Subjective + Observation	KSS, physician observation	Nan	Hold-out	No	EMG and a GSR circuit board connected to a Lilypad Arduino (devised by researchers)	No	6		High
	20	Yes	1 Objective	Reaction time	Nan	Yes	No	U-Wake device (devised by researchers)	No	15		High
	21	Yes	1 Valid Subjective	KSS	Yes	Yes	Yes	Polar A370	No	28		High
	22	Yes	Observation	Weinbeer scale (2 trained raters)	Yes	Yes	Yes	Empatica E4	*Integrated in the device	27		Unclear
	23	Yes	1 Valid Subjective + Observation	KSS and observation	Yes	Yes	Yes	Empatica E4	*Integrated in the device	10		Unclear
										30
	24	Yes	1 Valid Subjective	SSS	Yes	No	Yes	Empatica E4	No	19		High
	25	Yes	1 Valid Subjective	KSS	Yes	Yes and hold-out	Yes	MUSE 2016 headband	No	50		High
	26	Yes	Observation	Observation (video of driver's upper body and simulator screen)	No	Yes	Yes	Polar H7	Yes	6		High
	27	Subjects simulated drowsy state, experiment conducted in the late night	Preset parameters thresholds	Parameters threshold empirically determined by authors	Yes	Yes	No	Biowolf and dry electrodes (g. SAHARA from g.tec Gmbh), devised by researchers	No	3		High
	28	Yes	Observation	Observation (video, face recording and driver behavior recording)	Yes	Yes	Yes/No (2 models)	Polar H7; Microsoft band 2	Yes	6		High
	29	Yes	No	-	Yes	No	No	Modified safety helmet (devised by researchers)	No	4		High
	30	Daily activity	1 Valid Subjective	KSS	No	Yes	Unclear	MindWave mobile BMD version	Yes	29		High
	31	Yes	Clinician observation based on EEG (American Academy of Sleep Medicine Criteria)	Clinician scoring (based on EEG data)	No	Yes	No	Viscoelastic in-ear sensor (devised by researchers)	Yes	23		High
	32	Yes	No	-	Unclear	Yes	No	EEG data collection cap (devised by researchers)	No	10		High
	33	Yes	1 Valid Subjective + 2 Objective	KSS; reaction time; total overrun area (performance)	No	No	Unclear	Watch-like wearable (devised by researchers)	No	15		High
	34	Yes	Observation	Wierwille scale, 3 observers	No	Yes	No	EEG-gyroscope-tDCS headset prototype (devised by researchers)	No	17		High
	35	Yes	2 Objective	PERCLOS; number of adjustment on steering wheel (estimated from video and motion data)	Yes	Yes	No	EEG headband (devised by researchers)	No	20		High
	36	Yes	Observation	Wierwille scale	No	Yes	No	EEG headset prototype (devised by researchers)	No	6		High
	37	Yes	1 Subjective	KSS (first estimated by a professional physician observer and then further verified by the participants)	Unclear	Hold-out	No	LG G Watch; Samsung Gear Live	No	20		High
	38	Yes	1 Subjective	KSS (first estimated by a professional physician observer and then further verified by the participants)	No	No	No	Wrist band (devised by researchers); LG G Watch	No	20		High
	39	Yes	Observation	Three trained referees judge drivers' drowsiness level based on the recorded video and the secondary evidence	No	Hold-out	No	Huawei Watch 2	No	4		High
	40	Yes	No	-	Yes	Yes	Yes	Microsoft Band	No	10		High
	41	Yes	No	-	Yes	Yes	Yes	MUSE	No	23		High
	42	Yes	Observation	Observation (by 1 evaluator, based on video recording)	Nan	Yes	No	JINS MEME (devised by researchers)	No	45		High
	43	Yes	1 Objective	Oxford Sleep Resistence Test	Nan	Yes	No	Ear-module system (devised by researchers)	No	Unclear		High
	44	Yes	1 Subjective	KSS by two hired physicians	Nan	Hold-out	No	Wristband sensor (devised by researchers); LG G Watch	No	12		High
Physical Fatigue
	45	Yes	1 Valid Subjective	Borg's RPE	Yes	Yes	Unclear	Polar CR800X; Shimmer 3	Yes	15		Unclear
										13
	46	Yes	1 Valid Subjective	Borg's RPE	Yes	Yes	Unclear	Polar CR800X	No	8		High
	47	Yes	1 Objective	Performance	Yes	Yes	No	iPhone 5S (Bosch Sensortech BMA220 3-axis accelerometer)	No	9		High
	48	Yes	1 Objective	Blood lactate samples	Nan	No	Yes	Delsys Trigno	*Lack of detailed information	12		High
	49	Yes	1 Valid Subjective	Modified version of Borg's RPE a day after the test	N/A	N/A	Yes	Xsens (array of 17 micro-electo-mechanical systems)	No	20		High
	50	Yes	No	-	Yes	Yes	Yes	Noitom Perception Neuron	No	6		High
	51	Yes	1 Valid Subjective	Borg's RPE	Nan	No	Yes	BioNomadix (MP150)	No	6		High
	52	Yes	1 Objective	Maximum rope number (performance)	Yes	Yes	No	MPU-6050 motion processing unit (devised by researchers)	No	15		High
	53	Yes	1 Valid Subjective	Borg's RPE	Yes	Hold-out	Unclear	Shimmer IMUs; Polar CR800X	Yes	8		Unclear
	54	Yes	1 Valid Subjective	Borg's RPE; PVT; errors; EEG	Nan	Yes	No	Non-contact infrared temperature sensors (devised by researchers); Garmin vivofit	No	12		High
	55	Yes	1 Subjective	Self reported fatigue	Nan	Hold-out	Unclear	Shimmer sEMG and ECG sensors and one accelerometer	No	8		High
	56	Yes	1 Valid Subjective	Borg's RPE	Yes	Yes	Unclear	Shimmer IMUs	No	21		High
Muscle Fatigue
	57	Yes	1 Valid Subjective	Borg's RPE	Yes	No	Nan	Mobilephone of unknown brand	No	24		High
	58	Yes	1 Subjective	Self reported fatigue	Nan	Yes	Yes	Delsys EMG wearable sensors	No	10		High
	59	Yes	1 Subjective	Self reported fatigue	Yes	Hold-out	Yes	MYO armband	No	3		High
	60	Yes	1 Objective	Gradient of the Dimitrov spectral index (based on EMG)	Nan	Yes	No	Burnout system (devised by researchers)	Yes	5		High
Legend									14
ECG	Electrocardiogram
EEG	Electroencephalogram
EMG	Electromyogram
IMU	Inertial measurement unit (IMU).
KSS	Karolinska Sleepiness Scale
Nan	Not reported
NASA-TLX	National Aeronautics and Space Administration-Task Load Index
PERCLOS	Percentage of eye closure
PVT	Psychomotor vigilance test
RPE	Ratings of Perceived Exertion
SSS	Stanford Sleepiness Scale
tDCS	Transcranial direct current stimulation
